# Supplementary material for: YY1-induced USP43 drives ferroptosis suppression by FASN stabilization and subsequent activation of SLC7A11 in ovarian cancer
Source: Cell Death Dis. 2025 Sep 1;16(1):589. doi: 10.1038/s41419-025-07886-5 (PMC12402158; doi:10.1038/s41419-025-07886-5)
Supplement: Supplementary file 9 — IP-MASS results in USP43-overexpression A2780 cells [file 41419_2025_7886_MOESM9_ESM.xlsx]

## Sheet: Sheet1
	Table S1 IP-MASS results in USP43-overexpression A2780 cells.
	Protein.FDR.Confidence	Gene_ID	Gene_symbol	Description	Accession.number	Coverage....	Peptides	Unique.Peptides	PSMs	AAs	MW..kDa.	calc..pI	Abundance
1	High	124739	USP43	ubiquitin specific peptidase 43	148612811	48	47	47	75	1123	122.7	9.19	3.96795e+08
2	High	2194	FASN	fatty acid synthase	41872631	10	16	16	16	2511	273.3	6.44	1.0979e+07
3	High	10376	TUBA1B	tubulin alpha 1b	57013276	37	16	16	26	451	50.1	5.06	1.35889e+08
4	High	8353	H3C6	H3 clustered histone 6	4504287	55	10	10	15	136	15.4	11.12	6.73947e+08
5	High	10528	NOP56	NOP56 ribonucleoprotein	32483374	15	9	9	14	594	66	9.19	2.20577e+07
6	High	23091	ZC3H13	zinc finger CCCH-type containing 13	116008442	6	8	8	8	1564	184.8	9.47	2.71413e+07
7	High	22827	PUF60	poly(U) binding splicing factor 60	17978512	21	7	7	7	559	59.8	5.29	4.00965e+06
8	High	7170	TPM3	tropomyosin 3	24119203	46	10	6	13	248	29	4.78	1.51477e+07
9	High	51602	NOP58	NOP58 ribonucleoprotein	7706254	16	6	6	8	529	59.5	8.92	3.0202e+06
10	High	8638	OASL	2'-5'-oligoadenylate synthetase like	11321577	20	6	6	7	514	59.2	7.87	7.23327e+06
