# Supplementary material for: YY1-induced USP43 drives ferroptosis suppression by FASN stabilization and subsequent activation of SLC7A11 in ovarian cancer
Source: Cell Death Dis. 2025 Sep 1;16(1):589. doi: 10.1038/s41419-025-07886-5 (PMC12402158; doi:10.1038/s41419-025-07886-5)
Supplement: Supplementary file 10 — Primer sequences [file 41419_2025_7886_MOESM10_ESM.xlsx]

## Sheet: Sheet1
Table S2 Primer sequences
Primers	Sequence
USP43-F	ATTCCAGCGGTCTTTCTTTGAT
USP43-R	GACCCCACCAAGTTACAGAAG
SLC7A11-F	GCGTGGGCATGTCTCTGAC
SLC7A11-R	GCTGGTAATGGACCAAAGACTTC
YY1-F	ACGGCTTCGAGGATCAGATTC
YY1-R	TGACCAGCGTTTGTTCAATGT
